# Supplementary material for: Emotions and decision-making in boardrooms—a systematic review from behavioral strategy perspective
Source: Front Psychol. 2024 Nov 14;15:1473175. doi: 10.3389/fpsyg.2024.1473175 (PMC11603364; doi:10.3389/fpsyg.2024.1473175)
Supplement: Supplementary file 2 [file Table_2.xlsx]

## Sheet: Dados completos
authors	year	title	journal	abstract	keywords	status	Acesso	Journal
Acconito, C and Rovelli, K and Angioletti, L	2023	Neuroscience for a new concept of decision-making style	NEUROPSYCHOLOGICAL TRENDS	Decision-making styles refer to the style through which individuals identify and evaluate the information needed to make a decision and how they usually consider the various possible alternatives. While decision-making styles have been explored from several research perspectives, no neuroscientific studies addressed this topic before. Considering the neuroscientific findings on the study of the d…	Decision Making;Neurosciences	ok	open
Aguilar, IZ	2022	Neuroeconomics in Cooperatives: Hierarchy of Emotional Patterns in the Collective Decision-Making Process for Sustainable Development	SUSTAINABILITY	The goal of this study is to determine the level of adaptation of agro-industrial cooperatives of small producers of alternative crops, and it considers the hierarchy of patterns to evaluate their systemic responses to accelerated change following the COVID-19 pandemic by evaluating the risk of their structures adapting to the digital environment. With a total of (n = 90) volunteer responders, th…	Decision Making	ok	open
Ahumada-Tello, E and Ramos, K and Galván-Vela, F and Ravina-Ripoll, R	2022	COLLECTIVE EMOTIONAL INTELLIGENCE IN IT FIRMS:THE ROLE OF SUBJECTIVE WELL-BEING AND HAPPINESS	POLISH JOURNAL OF MANAGEMENT STUDIES	This paper addresses collective emotional intelligence as a construct that establishes a relationship among members of an organisational community and how this is a path for improving firms' performance. It is based on the premise that several factors influence the selected to solve a problem in any decision-making process. In addition to analysing the practical values that the information provid…		ok	open
Aschbacher, J and Kroon, DP	2023	Falling Prey to Bias? The Influence of Advisors on the Manifestation of Cognitive Biases in the Pre-M&A Phase of Organizations	GROUP & ORGANIZATION MANAGEMENT	Our study demonstrates that the pre-M&A phase provides breeding ground for irrational behavior in the form of cognitive biases. These biases not only arise within acquiring and acquired firms, but M&A advisors themselves are also prone to effort-saving techniques and subconscious biases, which may be reflected in the client's M&A decision-making process. Cognitive biases stem from the contractual…	Bias (Epidemiology)	ok	UAB
Balatia, H and Wincenciak, J and Buck, T	2023	The associations of anger and hope with project retention decisions: A case study	PLOS ONE	The role of emotions and cognition in entrepreneurship and strategic decision-making research has thus far been relatively neglected. In this research, we investigate how anger and hope may influence managers' project retention decisions. While case studies can never test theories, our research aims to expose the Appraisal Tendency Framework (ATF) to empirical reality in a new context. A Palestin…	Anger	ok	open
Bazerman, MH and Gino, F and Shu, LSL and Tsay, CJ	2011	Joint Evaluation as a Real-World Tool for Managing Emotional Assessments of Morality	EMOTION REVIEW			ok	UAB
Campbell, A and Whitehead, J and Finkelstein, S	2009	WHY GOOD LEADERS MAKE BAD DECISIONS	HARVARD BUSINESS REVIEW	Decision making lies at the heart of our personal and professional lives. Yet the daunting reality is that enormously important decisions made by intelligent, responsible people with the best information and intentions are nevertheless hopelessly flawed at times. In part, that's due to the way our brains work. Modern neuroscience teaches us that two hard-wired processes in the brain-pattern recog…		ok	open
Chen, MKJ and Ayoko, OB	2012	Conflict and trust: the mediating effects of emotional arousal and self-conscious emotions	INTERNATIONAL JOURNAL OF CONFLICT MANAGEMENT	Purpose - Researchers suggest that trust building may be challenging in the face of conflict. However, there is an emerging proposition that conflict is critical for trust. Using affective events and attribution theories as a framework, the purpose of this paper is to present a model of the mediating effects of positive emotional arousal and self-conscious emotions in the relationship between con…	Arousal	ok	uni
Cristofaro, M and Giardino, PL and Malizia, AP and Mastrogiorgio, A	2022	Affect and Cognition in Managerial Decision Making: A Systematic Literature Review of Neuroscience Evidence	FRONTIERS IN PSYCHOLOGY	How do affect and cognition interact in managerial decision making? Over the last decades, scholars have investigated how managers make decisions. However, what remains largely unknown is the interplay of affective states and cognition during the decision-making process. We offer a systematization of the contributions produced on the role of affect and cognition in managerial decision making by c…	Decision Making;Neurosciences;Cognition	ok	open
Cruz, Cristina and Justo, Rachida	2017	Portfolio entrepreneurship as a mixed gamble: A winning bet for family entrepreneurs in SMEs.	Journal of Small Business Management	We conceptualize portfolio entrepreneurship (PE) decisions as a “mixed gamble” in which family entrepreneurs weigh potential gain and loss outcomes and analyze the unique socioemotional wealth tradeoffs implied by this strategic decision. Our theory suggests that, in small and medium enterprises contexts, family entrepreneurs will be more likely to engage in PE than non‐family entrepreneurs. In a…	*Decision Making;*Entrepreneurship;Emotional Regulation	ok	author
Daniels, Kevin	1999	Affect and strategic decision making.	The Psychologist	The author explores how negative emotions could alter the way managers make major decisions about their organizations. The aim of this article is to show how the psychology of affect—specifically anxiety and depression—can help us understand strategic decision making in organizations. This is an important phenomenon, as strategic management involves developing the long-term direction and objectiv…	*Anxiety;*Depression (Emotion);*Management Decision Making;Organizational Behavior;Decision Making	ok	open
Eisenhardt, Kathleen M.	1989	Making fast strategic decisions in high-velocity environments.	Academy of Management Journal	Explored the speed of strategic decisions (STDs) in a high-velocity (i.e., rapidly changing) environment, using a multiple case design to study 8 microcomputer firms. Data on top management team, strategic decision, and firm performance were obtained from chief executive officer interviews, semistructured interviews with top management, questionnaires completed by each team member, and secondary …	*Job Performance;*Management Decision Making;*Organizational Effectiveness;*Teams;Top Level Managers	ok	student
Ericson, M	2010	Towards a <i>sensed</i> decision-making approach From <i>deja vu</i> to <i>vu jade</i>	MANAGEMENT DECISION	Purpose - This paper aims to call attention to the relative neglect in strategic decision-making research to include a sense dimension, proposing a broadened conceptualization of strategic decision making that accounts for the processes through which managers generate sense when exposed to turbulence in their environments. Design/methodology/approach - Based on scholarly writing and empirical-ori…	Decision Making	ok	uni
Ericson, Mona	2010	Towards a sensed decision-making approach: From déjà vu to vu jàdé.	Management Decision	Purpose: This paper aims to call attention to the relative neglect in strategic decision-making research to include a sense dimension, proposing a broadened conceptualization of strategic decision making that accounts for the processes through which managers generate sense when exposed to turbulence in their environments. Design/methodology/approach: Based on scholarly writing and empirical-orien…	*Management Decision Making;*Management Personnel;Strategies;Decision Making	ok	uni
Fabio, RA and Romeo, V and Calabrese, C	2023	Individual and situational factors influence cooperative choices in the decision-making process	CURRENT PSYCHOLOGY	This study aims to investigate situational (emotions) and individual factors (peace attitude and personality) on decision making, by using the prisoner's dilemma paradigm. The study involved 104 participants. The positive, neutral and negative emotional states were induced by watching a video. The prisoner's dilemma tasks were administered immediately after the video. Participants were divided in…	Decision Making	ok	uni
Flores, HR and Jiang, XT and Manz, CC	2018	Intra-team conflict: the moderating effect of emotional self-leadership	INTERNATIONAL JOURNAL OF CONFLICT MANAGEMENT	Purpose The aim of this paper is to present a model of the moderating role of emotional self-leadership on the cognitive conflict-affective conflict relationship and their effect on work team decision quality. Design/methodology/approach This paper draws upon extant theoretical and empirical research on the conflict, leadership and emotions literature works to argue for the role of emotional self…		ok	uni
Fodor, OC and Curseu, PL and Flestea, AM	2016	Affective states and ecological rationality in entrepreneurial decision making	JOURNAL OF MANAGERIAL PSYCHOLOGY	Purpose - The purpose of this paper is to explore the impact of affective appraisal dimensions on the use of two ecologically rational, social heuristics: imitate the majority (IMH) and imitate the best (IBH) during an entrepreneurial strategic decision-making process (ESDM). Design/methodology/approach - The authors test the hypotheses in a controlled field experiment, on a final sample of 98 en…	Decision Making	ok	uni
Franke, H and Foerstl, K	2020	Goals, Conflict, Politics, and Performance of Cross-Functional Sourcing Teams-Results from a Social Team Experiment	JOURNAL OF BUSINESS LOGISTICS	Strategic sourcing is carried out in cross-functional teams to account for the complexity and multidimensionality of modern procurement decisions. However, such teams not only enable the integration of distinct interdependent skill sets and viewpoints, they are also characterized by functional goal misalignment. We focus on the resulting behavioral challenges, namely conflict and politics, and th…		ok	open
Gamero, N and González-Romá, V and Peiró, JM	2008	The influence of intra-team conflict on work teams' affective climate:: A longitudinal study	JOURNAL OF OCCUPATIONAL AND ORGANIZATIONAL PSYCHOLOGY	We analysed whether relationship conflict mediates the link between task conflict and shared affect at the team level of analysis. Moreover, we tested the hypothesis that the relationship between these two types of intra-team conflict would be moderated by team members' interaction. The sample was composed of 156 bank branches. Data were gathered at two points in time. Two affect dimensions (tens…	Longitudinal Studies	no	close
Gaudine, A and Thorne, L	2001	Emotion and ethical decision-making in organizations	JOURNAL OF BUSINESS ETHICS	While the influence of emotion on individuals' ethical decisions has been identified by numerous researchers, little is known about how emotions influence individuals' ethical decision process. Thus, it is not clear whether different emotions promote and/or discourage ethical decision-making in the workplace. To address this gap, this paper develops a model that illustrates how emotion affects th…	Decision Making;Emotions	ok	open
Harbour, M and Kisfalvi, V	2014	In the Eye of the Beholder: An Exploration of Managerial Courage	JOURNAL OF BUSINESS ETHICS	There is growing interest in the positive organizational literature in the complex interplay between the positive and negative facets of organizations, individuals, and situations. The concept of courage provides fertile ground to study this interplay, since it is generally understood to be a positive quality that is manifested in challenging situations. The empirical study presented here looks a…		ok	uni
Hiller, NJ and Hambrick, DC	2005	Conceptualizing executive hubris: The role of (hyper-)core self-evaluations in strategic decision-making	STRATEGIC MANAGEMENT JOURNAL	Researchers have long been interested in how an executive's self-concept affects his or her behaviors, but have lacked a theoretically grounded, validated construct for conducting systematic inquires. The concept of 'core self-evaluation' (CSE), which has been recently validated in the psychology literature, concisely encompasses and consolidates the common, overlapping portions of four previousl…	Decision Making	ok	uni
Ilori, MO and Irefin, IA	1997	Technology decision making in organisations	TECHNOVATION	This paper reviews theories of decision making and relates these to decision making processes concerning innovation or technology adoption in organisations. Technology decision making is like a relay race in which a set of players is involved. The decision is the baton which passes from one set of players (proponents) to the others (senior managers and corporate management). Unlike a proper relay…	Decision Making	ok	uni
Kaipa, Prasad L.	2014	Making wise decisions: Leadership lessons from Mahabharata.	Journal of Management Development	Purpose – The purpose of this paper is to help leaders to reflect on how to make difficult decisions by developing practical wisdom based on Indian traditions. In complex scenarios, when leaders are is crisis, they often tend to rush into decisions without proper reflection, rely too heavily on data and analytics, and demonstrate an inability to decide based on subtle, intangible and often very i…	*Decision Making;*Leadership;*Organizational Behavior;*Business Ethics;Cross Cultural Differences;Globalization;Traditions;Wisdom	ok	uni
Kellermanns, FW and Dibrell, C and Cruz, C	2014	The role and impact of emotions in family business strategy: New approaches and paradigms	JOURNAL OF FAMILY BUSINESS STRATEGY	Family businesses abound with emotions. How emotions affect strategic decision making in family business remains little understood. The articles featured in this special issue break new grounds in exploring the role and impact of emotions in family business strategy. The purpose of this article is to synthesize the content featured in the special issue and to provide a comprehensive and unified f…		ok	uni
Kisfalvi, V and Pitcher, P	2003	Doing what feels right - The influence of CEO character and emotions on top management team dynamics	JOURNAL OF MANAGEMENT INQUIRY	Faced with confusing and sometimes contradictory research results linking team composition to performance, recent research on top management teams (TMTs) has begun to investigate hitherto unexplored variables that might influence the hypothesized relationships. Increasing attention is being paid to the nature and quality of TMT strategic decision-making processes, with scholars arguing that diver…		ok	UAB
Krishnan, Rama	1974	Democratic participation in decision making by employees in American corporations.	Academy of Management Journal	Surveyed executives from 90 midwestern manufacturing organizations concerning their opinions on employees' mental and emotional involvement in group processes which encourage employees to contribute to group goals and share responsibility in them. Results show that the majority of executives believed in traditional managerial prerogatives and did not favor allowing employees direct input to the d…	*Involvement;*Management Decision Making;Top Level Managers;Decision Making	ok	student
Laksmi, L and Laugu, N and Fauziah, K and Hoogervorst, T	2023	The influence of non-rational factors on managerial decision-making and their impact on organizational performance in Indonesian Information Institutions	JOURNAL OF DECISION SYSTEMS	This study aims to identify non-rational factors that affect the decision-making of managers in Indonesian information institutions, and the impact these have on organisational performance. It was conducted using a quantitative descriptive research design. The 498 respondents were selected using purposive sampling, and questionnaires were distributed from August to October 2022. The findings show…	Decision Making	No	Close
Larsen, KL and Stanley, EA	2021	Leaders' Windows of Tolerance for Affect Arousal-and Their Effects on Political Decision-making During COVID-19	FRONTIERS IN PSYCHOLOGY	The recent 'affect revolution' in strategic decision-making research has placed greater emphasis on the role of stress and emotions in decision-making, with new theorizing to highlight how leader decisions often differ from rational choice expectations. However, while existing theories add to our understanding of the interplay between affect and cognition, they have not yet explained why affect d…	Decision Making;Arousal	ok	open
Li, Y and Ashkanasy, NM and Ahlstrom, D	2014	The rationality of emotions: A hybrid process model of decision-making under uncertainty	ASIA PACIFIC JOURNAL OF MANAGEMENT	Decision-making continues to be a vital area of research on organizations, particularly in Asia. After years of research under the cognitive approach, there has been an upsurge of scholarly attention connecting decision-making to emotion. Nonetheless, competing accounts of the role played by emotion in decision-making have created a conundrum as to whether emotion is rational or irrational and wh…	Decision Making;Decision Support Techniques	ok	uni
Lucena, FD and Popadiuk, S	2020	Tacit knowledge in unstructured decision process	RAUSP MANAGEMENT JOURNAL	Purpose - This paper aims to identify the expressions and flows of tacit knowledge in the unstructured decision process. In this type of process, decision-makers use not only the explicit knowledge but also aspects such as intuition, experience and other forms of tacit knowledge. The research developed a qualitative approach, through a study of multiple cases, and applied semi-structured intervie…		ok	uni
Marshak, RJ and Heracleous, L	2023	The Effect of Evocative Frames on Strategic Decisions	JOURNAL OF APPLIED BEHAVIORAL SCIENCE	We employ the frame perspective and data from a natural experiment conducted over a period of 22 years to investigate framing effects and how they can influence strategic decision-making in a total of 205 teams of participants in an organization theory course. We find that frames can have substantial effects on strategic decisions, through evoking implicit storylines which invite moral considerat…		ok	open
Maule, A. John and Hodgkinson, Gerard P.	2002	Heuristics, biases and strategic decision making.	The Psychologist	Demonstrates how one area of behavioral decision research, concerned with judgmental heuristics and biases, can contribute to an understanding of strategic decision-making, and in doing so has the potential to improve this aspect of organizational activity. Heuristic modes of thinking and general cognitive biases in decision and judgment are addressed. The authors also review and evaluate researc…	*Cognitive Processes;*Heuristics;*Management Decision Making;Organizations;Decision Making;Bias (Epidemiology)	ok	open
Meissner, P and Poensgen, C and Wulf, T	2021	How hot cognition can lead us astray: The effect of anger on strategic decision making	EUROPEAN MANAGEMENT JOURNAL	Anger is one of the most frequently experienced emotions. However, the extant research on the impact of anger has predominantly focused on its effect on decision making in simple decision tasks. Strategic decision making differs significantly from such tasks, as it is characterized by complexity, ambiguity, and a high information load. To better understand the impact of emotions on strategic deci…	Anger;Decision Making;Cognition	ok	uni
Mencl, J and May, DR	2009	The Effects of Proximity and Empathy on Ethical Decision-Making: An Exploratory Investigation	JOURNAL OF BUSINESS ETHICS	The goals of this research were to (1) explore the direct effects of and interactions between magnitude of consequences and various types of proximity - social, psychological, and physical - on the ethical decision-making process and (2) investigate the influence of empathy on the ethical decision-making process. A carpal tunnel syndrome vignette and questionnaire were administered to a sample of…	Decision Making	ok	uni
Meng, CL	2022	Top management team cognition and strategic decision performance: The mediating role of team conflict	JOURNAL OF PSYCHOLOGY IN AFRICA	This study assessed the influence of top team conflict on top management team (TMT) cognition (ability and need), strategic decision-making (quality and satisfaction), and differentiating between task conflict and emotional conflict. Participants were from 63 Chinese enterprises (n = 226; female= 45.58%; mean age = 33.5 years, SD = 2.70 years). They completed surveys on TMT cognition, strategic d…	Cognition	ok	Uni
Michel, A and Ahlers, O and Hack, A and Kellermanns, FW	2020	Who is the king of the hill? On bargaining power in private equity buyouts	LONG RANGE PLANNING	Advancing the literature on Private Equity (PE) buyout negotiations and family-business decision making, we theorize and empirically confirm that sources of bargaining power (i.e., PE expertise advantage and seller's time pressure) interact differently with perceived PE bargaining power, depending upon whether the seller is a family or a non-family business. Additionally, we demonstrate that, for…		ok	uni
Netz, J and Svensson, M and Brundin, E	2020	Business disruptions and affective reactions: A strategy-as-practice perspective on fast strategic decision making	LONG RANGE PLANNING	This study examines management teams' work in making fast strategic decisions under extreme time pressure. Focusing on affective reactions as behavioural responses to business disruptions due to unforeseen events, we elaborate the strategy-as-practice perspective by drawing upon qualitative and quantitative datasets collected from 39 sites in a corporate setting over three consecutive phases duri…	Decision Making	ok	uni
Neumann, F and Wulf, T	2022	Intercultural differences in issue interpretation: Effects of emotions and framing	EUROPEAN MANAGEMENT JOURNAL	The interpretation of strategic issues as threats or opportunities influences strategic actions and firm performance. The extant research identifies cultural differences as an important driver of strategic issue interpretation. Specifically, research from a socio-cognitive perspective shows that differences in cognitive styles across cultures lead to differences in the interpretation of strategic…	Emotions	ok	uni
Nguyen, PT and Sanders, K and Schwarz, GM and Rafferty, AE	2022	The linkage between cognitive diversity and team innovation: Exploring the roles of team humor styles and team emotional intelligence via the conservation of resources theory	ORGANIZATIONAL PSYCHOLOGY REVIEW	Researchers have displayed considerable interest in how and when team cognitive diversity leads to improved or impaired team innovation. When addressing this issue, scholars have adopted the information/decision making and social categorization theoretical perspectives. In contrast, we draw on conservation of resources (COR) theory when examining the cognitive diversity and team innovation relati…	Health Resources;Cognition	ok	open
Palmer, C and Niemand, T and Stöckmann, C and Kraus, S and Kailer, N	2019	The interplay of entrepreneurial orientation and psychological traits in explaining firm performance	JOURNAL OF BUSINESS RESEARCH	Findings in management and psychological research support an integrated model of firm level as well as individual level variables in order to predict firm performance. However, previous research has not integrated the strategic firm-level entrepreneurial orientation as the strategic decision and CEOs' individual traits of dominance and self-efficacy as the managerial ability so far. We fill this …		ok	uni
Parayitam, S and Olson, BJ and Bao, YJ	2010	Task conflict, relationship conflict and agreement-seeking behavior in Chinese top management teams	INTERNATIONAL JOURNAL OF CONFLICT MANAGEMENT	Purpose - This paper aims to investigate the effects task conflict has on agreement seeking behavior and interpersonal conflict. In addition, it seeks to examine the moderating role of trust on the effects of agreement seeking behavior and interpersonal conflict on the styles of handing conflict, namely, avoidance, collaboration, and third party intervention. Design/methodology/approach - Using a…		ok	open
Parayitam, Satyanarayana and Dooley, Robert S.	2007	The relationship between conflict and decision outcomes: Moderating effects of cognitive- and affect-based trust in strategic decision-making teams.	International Journal of Conflict Management	Research on strategic decision making has over-emphasized the importance of cognitive conflict because of its potential benefits. Recent research documented that, apart from the benefits, cognitive conflict leads to affective conflict. Taking information processing perspective, the present study seeks to argue that the benefits of cognitive conflict can be stimulated by the cognition-based trust,…	*Cognition;*Conflict;*Decision Making;*Trust (Social Behavior);*Work Teams;Commitment;Emotions;Strategies;Health Personnel;Decision Making;Cognition	ok	uni
Park, EH and Ramesh, B and Cao, L	2016	Emotion in IT Investment Decision Making with A Real Options Perspective: The Intertwining of Cognition and Regret	JOURNAL OF MANAGEMENT INFORMATION SYSTEMS	Real options thinking helps individuals cope with uncertainties in the information technology (IT) investment decision-making process. Our study examines the intertwining of cognition and a specific emotion, regret, in IT real options decision making using a multisite case study of IT investments. We develop a process model that explains the context in which regret is triggered, the strategies us…	Decision Making;Cognition;Emotions	no	close
Priem, Richard L. and Price, Kenneth H.	1991	Process and outcome expectations for the dialectical inquiry, devil's advocacy, and consensus techniques of strategic decision making.	Group & Organization Studies	Examined expectations of cognitive conflict, social conflict, decision confidence, and postdecision group affect in the dialectical inquiry, devil's advocacy, and consensus decision-making techniques. Ss were 55 graduate students and 117 undergraduates. Expectations showed some congruence with the affective, but not objective, outcomes found in prior studies (e.g., D. M. Schweiger et al; see reco…	*Expectations;*Group Decision Making;Conflict;Emotional States;Decision Making	ok	UAB
Putnam, LL and Fairhurst, GT and Banghart, S	2016	Contradictions, Dialectics, and Paradoxes in Organizations: A Constitutive Approach	ACADEMY OF MANAGEMENT ANNALS	This article presents a constitutive approach to the study of organizational contradictions, dialectics, paradoxes, and tensions. In particular, it highlights five constitutive dimensions (i.e., discourse, developmental actions, socio-historical conditions, presence in multiples, and praxis) that appear across the literature in five metatheoretical traditionsprocess-based systems, structuration, …		ok	student
Rodríguez-Cruz, Y and Pinto, M	2017	Information requirements for strategic decision making in information organizations	TRANSINFORMACAO	The informational character of the strategic decision-making process is examined with the purpose of identifying the informational requirements that influence the use of information in the strategic levels of information organizations. The theoretical approach to these topics allows one to understand the information particularities as a strategic resource and to determine the elements of Informat…	Decision Making	ok	Aberto WOS
Sawers, KM	2005	Evidence of choice avoidance in capital-investment judgements	CONTEMPORARY ACCOUNTING RESEARCH	Evaluating capital-investment decisions is an important function of managerial accountants. There is anecdotal evidence, however, that managers avoid making decisions or delay decisions, which is costly in terms of time, effort, and lost opportunities. Prior research has shown that choice avoidance among nonprofessionals making personal decisions is associated with having to choose between altern…		no	close
Treffers, T and Klarner, P and Huy, QN	2020	Emotions, time, and strategy: The effects of happiness and sadness on strategic decision-making under time constraints	LONG RANGE PLANNING	Managers often have limited available time to make high-quality strategic decisions that are both original and feasible. This joint objective is important but difficult to achieve because under time constraints, managers must combine different cognitive processes that are often influenced by emotional states. However, research investigating how time constraints and emotions interact and impact th…	Decision Making;Emotions	ok	uni
Vender, RJ	2015	Leadership: An Overview	AMERICAN JOURNAL OF GASTROENTEROLOGY	Despite the influence of leadership in our lives, it remains poorly understood by most of us. This review defines leadership as "a combination of position, responsibilities, attitude, skills, and behaviors that allows someone to bring out the best in others, and the best in their organization, in a sustainable manner. "There are many traits and skills demonstrated by leaders. These include talent…		ok	uni
Vuori, TO and Huy, QN	2022	REGULATING TOP MANAGERS' EMOTIONS DURING STRATEGY MAKING: NOKIA'S SOCIALLY DISTRIBUTED APPROACH ENABLING RADICAL CHANGE FROM MOBILE PHONES TO NETWORKS IN 2007-2013	ACADEMY OF MANAGEMENT JOURNAL	Strategy making can be emotional for decision makers, especially when facing a major threat or a disruptive change. Yet, we know little about whether and how strategic decision makers' emotions are regulated and how such regulation influences strategy making. Based on a longitudinal study of Nokia from2007 to 2013, we develop a process model of socially distributed emotion regulation. This model …	Social Control, Formal;Social Control, Informal	ok	open
Wang, X and Pan, Y and Zhang, KC and Sui, YJ and Lv, TJ and Xu, SH and Gao, L	2017	EMOTIONAL EXPERIENCE AND PERSONALITY TRAITS INFLUENCE INDIVIDUAL AND JOINT RISK-BASED DECISION MAKING	SOCIAL BEHAVIOR AND PERSONALITY	We compared individual and joint risk-based decision making using the Balloon Analogue Risk Task, with a focus on participants' (160 Chinese men) emotional experience during decision making and their Big Five personality traits as measured by the NEO Five-Factor Inventory. We found that, compared with the individual decision-making process, making a joint decision led to reduced risk taking and i…	Decision Making;Emotions	ok	uni
Williams, GA and Miller, RB	2002	Change the way you persuade	HARVARD BUSINESS REVIEW	You call a meeting to try to convince your boss that your company needs to make an important move. Your argument is impassioned, your logic unassailable, your data bulletproof. Two weeks later, though, you learn that your brilliant proposal has been tabled. What went wrong? It's likely the proposal wasn't appropriately geared toward your boss's decision-making style, say consultants Gary Williams…		ok	open
Yu, XY and Liu, T and He, L and Li, YJ	2023	Micro-foundations of strategic decision-making in family business organisations: A cognitive neuroscience perspective	LONG RANGE PLANNING	Emotion significantly affects strategic decision-making by entrepreneurs in family business organisations. This paper proposes a cognitive framework of strategic decision-making that emphasises the importance of emotion, based on a micro-foundational perspective: that is, an integrated hierarchy of cognitive processes underlying entrepreneurs' strategic decision-making and the interactions with e…	Decision Making;Neurosciences;Cognition	ok	Uni

## Sheet: Empirical Articles
Authors, Year	Setting of Target Population	Sample Size	Age range	Gender/Sex	Context	Goals	Study Design	Methodology	Data collection & analysis instruments	Outcomes on Strategic Decision-Making Process	Outcomes on Emotions	Journal	Impact Factor
(Ahumada-Tello et al., 2022)	Mexico	384	24 - 57	M= 47,7% F= 52,3%	The study focuses on technology companies in the Northern region of Mexico.	• to examine the extent to which subjective well-being and the perception of happiness impact the growth of collective emotional intelligence in technology-based enterprises	Structural Equation Modeling	Quantitative	Instruments previously validated - Likert Scale Questionnaire Structural Equation Modeling	Collective emotional intelligence significantly shapes organizational decision-making, with workgroup dynamics and individual traits like resilience and leadership playing key roles.	From an emotional perspective, the research highlights the significance of subjective well-being (SWB) and perceived happiness (HP) in developing CEI and suggests specific actions to enhance workers' perceptions, ultimately aiming to increase organizational intelligence and improve decision-making processes	Polish Journal of Management Studies.	(2022) JCI - MANAGEMENT - Q3
(Aschbacher & Kroon, 2023)	Germany Netherlands Switzerland	22	30 - 54	-	Managers of companies involved in merger and acquisition (M&A) activities or advisors in consulting departments focused on M&A.	• to highlight the manifestation of cognitive biases in the pre-M&A phase of organizations, emphasizing how these biases can lead to irrational behavior and suboptimal decision-making processes.	Grounded Theory	Qualitative	Semi structured enterview Transcription Content analysis	The presence of cognitive biases in the pre-M&A phase, affects both acquiring and acquired firms as well as M&A advisors. These biases, such as framing and escalation of commitment, influence decision-making, potentially leading to suboptimal outcomes	The advisor-client relationship in M&A transactions creates circumstances fostering biases like time pressure and emotions, impacting decision-making. Emotions, such as the reluctance to accept perceived low offers, contribute to irrational behavior, affecting the negotiation process	GROUP & ORGANIZATION MANAGEMENT	(2022) SSCI - MANAGEMENT - Q2 SSCI - PSYCHOLOGY, APPLIED - Q1
(Azouzi & Jarboui, 2013)	Tunisia	180	25-58	M= 100 F= 75 Non Identyfied =5	Private company leaders in the industrial sector	• to explore the relationship between emotional intelligence, decision biases, and the effectiveness of governance mechanisms, particularly focusing on CEO emotional intelligence levels and their impact on board efficiency	Cross-Sectional Analytical Study	Quantitative	Instruments previously validated - Observational and Analytical Statistical Models Survey Instruments Linear regression Logistic binary regression	Emotional intelligence plays a crucial role in minimizing behavioral biases, such as loss aversion, and enhancing the effectiveness of control mechanisms within organizations. The study found that a high level of emotional intelligence enables individuals to better manage their emotions, react appropriately to different situations, and improve decision quality and adaptation abilities, ultimately…	the study highlighted the positive impact of emotional intelligence on improving the functioning of the board of directors by reducing biases like overconfidence and optimism among leaders. Emotional intelligence was found to help individuals recognize their strengths and weaknesses, leading to a decrease in overconfidence and an increase in decision-making effectiveness within the board of direc…	Corporate Governance-The International Journal of Business in Society	(2017) JCI - BUSINESS - Q3
(Balatia et al., 2023)	Pealestine	12	-	-	Decision-makers in the top management of three projects and the headquarters of a Palestinian investment company	• to investigate the correlation between hope, rage, and project retention	Multiple case study	Qualitative	Instruments previously validated - Semi structured enterview Documental Analysis	Project retention decisions were positively associated with both anger and hope, influencing decision-makers to choose retention	Anger and hope were independently associated with project retention decisions. Interestingly, when hope complemented anger, it enhanced the positive association between anger and retention	PLOS ONE	(2022) JCI - MULTIDISCIPLINARY SCIENCES - Q1
(Camero et al., 2008)		686	25-35	M= 55% F=45%	Managers in Banks in Spain	• to examine the connections between two forms of conflicts within a team - task conflict and interpersonal conflict - and the emotional atmosphere inside work teams.	Longitudinal	Qualitative and Quantitative	Instruments previously validated - Surveys and Scales Box M test Data collection The Average Deviation index (AD) Intra-class correlation coefficients (ICC) ANOVA	Task conflict in work teams is inevitable due to diverse team compositions, but it can be managed by team managers to prevent it from escalating into relationship conflict.	Conflicts, both task and relationship, significantly impact employees' affective experiences in the workplace. Relationship conflict is consistently linked to negative affective reactions, while the influence of task conflict on affective responses is more varied and sometimes contradictory	Journal of Occupational and Organizational Psychology	(2008) SSCI - MANAGEMENT - Q2 SSCI - PSYCHOLOGY, APPLIED - Q2
(Chen & Ayoko, 2012)	Southeast Asia	325	18-30	M=38% F=62%	The context in which the sample is inserted includes participants who were speakers of English, coming from diverse industries.	• to present a model that explores the mediating effects of positive emotional arousal and self-conscious emotions in the relationship between conflict and trust, using affective events and attribution theories as a framework	Survey Based Research	Quantitative	Instruments previously validated Surveys and Scales AMOS exploratory factor analysis (EFA) confirmatory factor analysis (CFA)	Handling emotions well during disagreements can boost trust and improve decision-making in companies. Effective conflict management can actually strengthen team bonds, leading to smarter strategies.	Feelings of guilt and shame play a big part in how trust is affected after conflicts. Managed well, they can help repair and build trust, showing how key emotional smarts are in the workplace.	International Journal of Conﬂict Management	(2012) SSCI - COMMUNICATION - Q3
(Chenli, 2022)	Xangai Suzhou Hangzhou Wuxi Wuhan Guangzhou	226	30-49	M= 54,42% F= 45,58%	63 Chinese enterprises	•to look at how team conflict (both task conflict and emotional conflict) affects the quality and satisfaction of strategic decision-making by looking at the thoughts of the top management team (TMT), specifically their understanding of capability and need.	Structural Equation Modeling	Quantitative	Instruments previously validated TMT Mesures	The top management team (TMT) cognition improves strategic decision-making quality and satisfaction. TMT members' various opinions and viewpoints alter cognitive ability and need through task conflict.	The cognitive capacity and need of the TMT were important in preventing emotional conflicts and reducing negative emotions associated with emotional conflicts. Rational thinking can mitigate the adverse effects of negative emotions and allow the positive influence of TMT cognition on the quality and satisfaction of strategic decision-making.	Journal of Psychology in Africa	JCI - PSYCHOLOGY, MULTIDISCIPLINARY - Q3
(Cruz & Justo, 2017)	Espanha	716	45	M=64% F=36%	The use of data from the Global Entrepreneurship Monitor (GEM) Spain, which tracks entrepreneurs.	• to propose a framework that views portfolio entrepreneurship (PE) decisions as a "mixed gamble" for family entrepreneurs in small and medium enterprises (SMEs), where they consider potential gain and loss outcomes, as well as the unique socioemotional wealth (SEW) tradeoffs involved in the decision-making process	Cross-sectional	Quantitative	Instruments previously validated - Questionnaires Binomial logistic regression	Family business owners often juggle financial outcomes with the emotional value attached to their businesses. The idea is that they're not only trying to prevent emotional loss in their companies but also considering the emotional gains from taking risks. This means they might be more open to risk if it could lead to greater emotional rewards.	Emotions are deeply entwined with financial decisions in family businesses because they're linked to the desire to uphold the family's legacy and welfare. These emotional factors can make family business owners approach decisions differently than those in non-family businesses, with a greater focus on emotional as well as financial implications.	Journal of Small Business Management	(2017) SSCI - MANAGEMENT - Q1
(Daniels, 1999)	-	272	-	-	Negative emotions in organizations	• to demonstrate how affect, specifically anxiety and depression, can influence strategic decision-making in organizations.	Cross-sectional	Quantitative	Trait measures of affect - doesn't specify if it was previously validated or ad hoc	Decision-making in business involves several rounds of recognizing the need, exploring options, and making the call. Anxiety can skew focus towards risks, while a tendency toward depression can color recall with negativity, affecting decisions heavily.	Managers' negative emotions are linked to a gloomier view of market conditions and competition. Those who are more prone to negative emotions might favor cautious, defensive strategies due to their focus on the challenges. Conversely, managers with a more positive emotional outlook are inclined to spot opportunities, leading them to pursue growth and innovation.	The Psychologist	(2022) SSCI - PSYCHOLOGY - Q3
(Eisenhardt, 1989)	US	8	-	-	Microcomputer Industry	• to comprehend the process by which executive teams in the high-speed microcomputer business arrive at swift judgments.	Case Study	Qualitative and Quantitative	Surveys and Scales previously validated	Fast decision-making is linked to factors like real-time information, multiple alternatives, consensus with qualification, and decision integration, challenging traditional views.	Emotions like confidence and anxiety play a crucial role in high-stakes decision-making, influencing the pace of decision closure.	Academy of Management Journal	(1997) SSCI - BUSINESS - Q1 SSCI - MANAGEMENT - Q1
(Fabio et al., 2023)	Italy	104	18-70	F=59 M= 45	-	• to investigate the influence of induced emotional states (positive, neutral, and negative) caused by video stimuli on the decision to cooperate or compete.	Experiment	Quantitative	Instruments previously validated - Peace Attitude Scale (Brocolli et al 2020) Big Five Inventory Induced emotions from watching a movie	Personal and situational factors influence the choice of interaction strategy in the prisoner's dilemma game.	Peace-oriented individuals tend toward cooperation, while those with positive emotions are more cooperative than those with negative emotions, who tend to be competitive.	CURRENT PSYCHOLOGY	SSCI - PSYCHOLOGY, MULTIDISCIPLINARY - Q2
(Fodor et al., 2016)	Romania	98	Average 31	M=47 F=51	Romanian enterpreneurs (SMEs): comerce, it and consultancy, agriculture and medical services, construction and others	• to investigate how affective assessment factors influence the utilization of two ecologically rational social heuristics, namely imitating the majority (IMH) and copying the best (IBH), in the context of corporate strategic decision-making (ESDM).	Experiment	Qualitative and Quantitative	Instruments previously validated - Pre-test questionary, emotion induction procedure (movie clips), post movies manipulation check mesurements. Panas-x scale, Anova, PASW.	Entrepreneurs favor the "imitate the majority" heuristic when certain, but not the "imitate the best" heuristic. The former is used under certain and negative feelings, and the latter under certain and positive feelings.	Emotional feelings influence heuristic choices: negative emotions increase use of the "imitate the majority" heuristic (IMH), while positive emotions lead to the "imitate the best" heuristic (IBH). Certainty in emotions further affects IMH preference, with sure individuals leaning more towards IMH, especially when experiencing negative emotions.	Journal of Menagerial Psychology	SSCI - MANAGEMENT / PSYCHOLOGY APPLIED - Q3
(Franke & Foerstl, 2020)	Germany	561	-	M= 271 F=197	Executive MBA with students employed full-time as technical or commercial supply chain agents or in other departments, such as sales and marketing.	• to examine how goal misalignment, conflicts, and political conduct affect the success of cross-functional sourcing teams.	Experiment	Quantitative	Instruments previously validated Surveys and Scales e-mails hipothetical scenario AMOS	The research looks at how conflicts, especially those arising from mismatched goals, can lead to political maneuvering within teams, which can then harm the effectiveness of collective decisions in purchasing. It suggests that both task-related disagreements and emotional conflicts within the team can spark political actions, which may lower team satisfaction and the quality of decisions.	Emotional conflicts are often tied to differing objectives and specific job-related disputes. The study points out that these emotional and task-related clashes can provoke self-serving political actions within teams. Even minor emotional disagreements can lead to significant politicking, disrupting logical decision-making. Thus, managers should handle these conflicts with care to prevent negativ…	Journal of Business Logistics	(2020) SSCI - MANAGEMENT - Q1
(Harbour & Kisfalvi, 2014)	Canadá	5	-	M=4 F=1	General managers of financial cooperatives within the Desjardins Group engaged in merger projects, representing strategic decisions.	• to explore managerial courage within the context of strategic decision-making and emotional aspects, aiming to understand different actors' conceptions of courage and how it is manifested in challenging situations	Case Study	Qualitative	Instruments previously validated - Documental analysis Atlas.ti Software Decision Explorer	Managerial moral courage is recognized when decisions and actions benefit the organization, involve risk or difficulty, result in noticeable negative emotional intensity, and require emotional control to stay focused on the initial purpose	Managerial moral courage is often accompanied by intense negative emotions, primarily negative, and is linked to the control of emotions	Journal of Business Ethics	(2019) SSCI - BUSINESS - Q2 SSCI - ETHICS - Q1
(Hiller & Hambrick, 2005)	-	-	-	-	-	• to analyze the correlations between executive qualities and various outcome variables, such as components of organizational strategy, structure, and performance.	Psychometrics	Quantitative	Instruments previously validated - self-report questionnaires, simulated business games, and assessments by raters using archival sources	A CEO's core self-evaluation influences the speed and centralization of strategic decision-making processes. High-CSE executives tend to make faster decisions based on incomplete information, leading to more centralized decision-making processes	A CEO's core self-evaluation affects the organization's strategic conformity to industry norms. High-CSE executives are less likely to conform to industry conventions due to their extreme confidence and low uncertainty, deviating from industry central tendencies	Strategic Management Journal	(2019) SSCI - BUSINESS - Q1 SSCI - MANAGEMENT - Q1
(Kisfalvi & Pitcher, 2003)	US	10	30-72	-	International Management Consulting Companies	• to examine the impact of the CEO's personality and emotions on the functioning of senior management teams.	Only Case Study	Qualitative and Quantitative	Instruments previously validated - Interviews Observations Visual Mapping Document Analysis Coding Categorization	Decision-makers tend to rely on what feels right, and emotions help in selecting viable options before cognitive processing to find the most rational solution	The study concludes that emotions and decision-making are deeply intertwined, with the CEO's emotional disposition being a defining factor in how the management team operates and the strategic path they choose.	Journal of Management Inquiry	(2003) SSCI - MANAGEMENT - Q3
(Lucena & Popadiuk, 2020)	Brazil	10	-	-	Participants with an experience of at least ﬁve years in strategic decision processes	• to analyze the influence of tacit knowledge in Unstructured Decision Processes (UDPs) through a multiple-case study approach, focusing on the strategies adopted by executives	Multiple case study	Qualitative and Quantitative	Instruments previously validated - Semi structured interview Nvivo Qualitative Analysis Framework by Flores (1994)	Tacit knowledge plays a crucial role in UDP routines, emphasizing the importance of competencies associated with perceptions, tacit heuristic, experience, and intuitions for strategic decisions	The study highlighted the influence of emotions such as intuition, perception, and sensibility as forms of tacit knowledge in decision-making processes, underscoring their significance in understanding the personal, social, and organizational decision-making process	RAUSP Management Journal	(2020) JCI - BUSINESS - Q3 JCI - MANAGEN=MENT - Q3
(Meissner & Wulf, 2016) *	-	52	26-50	M=84,6% F=15,4%	International Management Consulting Companies	• to analyze the correlations between executive qualities and various outcome variables, such as components of organizational strategy, structure, and performance.	Experiment	Qualitative and Quantitative	Instruments previously validated - ANOVA, self-reported anger levels, psychophysiological measures	Anger negatively impacts decision quality in strategic decision-making processes among executives, but it does not affect decision speed in strategic decision-making.	It turns out that anger might affect complex decision-making tasks more than simpler ones, by lowering the quality of the decisions but not the speed, challenging assumptions from previous studies on anger's effects.	European Management Journal	(2021) SSCI - BUSINESS - Q2 SSCI - MANAGEMENT - Q2
(Michel et al., 2020)	Europe	856	-	-	Private Equity	• to advance the literature on Private Equity (PE) buyout negotiations and family-business decision-making by examining how sources of bargaining power interact differently with perceived PE bargaining power, especially in the context of family businesses	Cross-Sectional Analytical Study	Quantitative	Instruments previously validated - Questionnaire Lickert (5 pontos) Regression (SPSS, Stata) VIF ANOVA	The study finds that the more varied and complex the leadership of a family business is, the more it may affect their power in private equity buyout talks. This diversity, including different generations and family roles, can dilute their negotiating strength due to internal disagreements and less unified behavior.	Emotions and family values weigh heavily on how family businesses make strategic choices, often considering personal or family-related goals alongside financial ones. This can sometimes weaken their position in negotiations with private equity firms, which may take advantage of a family business's focus on maintaining good stakeholder relationships.	Long Range Planning	(2022) SSCI - BUSINESS - Q1 SSCI - DEVELOPMENT STUDIES - Q1 SSCI - MANAGEMENT - Q1
(Netz et al., 2020)	Sweden; Hungary; Portugal; Slovakia; Lithuania; Russia; USA; Poland; France; China; Latvia; Italy; Netherlands;	400	-	-	World Leading Manufacturer	• to analyze the emotional responses of management teams as they navigate the process of making quick strategic decisions in response to unexpected disruptions in business operations.	Observational Data Collection	Qualitative and Quantitative	Instruments previously validated -Interviews, Simulation Observation, Post simulation discussion, Document analysis	Emotions play a central but under-researched role in developing successful responses in management teams facing high-velocity contexts with extreme time pressure.	Affective reactions are crucial in informing behavior, serving as guidelines for future actions, and influencing mental shortcuts for information processing in fast strategic decisions	Long Range Planning	SSCI - BUSINESS - Q1
(Neumann & Wulf, 2022)	Germany China	368	21-64	-	Executives having at least five years of work experience to ensure familiarity with business decisions	• to analyze the differences in strategic issue interpretation between German and Chinese executives, focusing on how emotions affect this relationship.	Experiment	Quantitative	Instruments previously validated - Vignette Experiment, multiple regression analyses, scenarios	Cultural background influences how managers view strategic challenges, with Chinese managers responding to both fear and joy, while German managers are primarily influenced by fear. For Germans, how a problem is presented can heighten the impact of fear on their strategic decisions, a nuance not observed with Chinese managers.	Emotions have a more differentiated impact on the interpretation of strategic issues across cultures, with Chinese managers tending to evaluate strategic issues more negatively when exposed to fear and happiness, while German managers are only affected by fear	European Management Journal	(2022) SSCI - BUSINESS - Q1 SSCI - MANAGEMENT - Q1
(Palmer et al., 2019)	Austria	723	22 - 81	M=81% F=19%	Austrian CEOs, top-level managers, or founders	• to investigate the interplay between entrepreneurial orientation (EO) at the firm level and psychological traits, specifically dominance and self-efficacy, at the individual level in explaining firm performance, focusing on small and middle-sized enterprises (SMEs)	Qualitative Comparative Analysis	Qualitative and Quantitative	Instruments previously validates - QCA Survey	Entrepreneurial orientation (EO) significantly impacts firm success by positively affecting sales growth rate and predicting innovation. EO is crucial for entrepreneurial success, especially in micro businesses, regardless of the type of firm (service or manufacturing.	Dominance and self-efficacy of CEOs play essential roles in firm performance, with dominance being crucial for effective leadership in SMEs and self-efficacy influencing behavior and motivation	Journal of Business Research	(2019) JCI - BUSINESS - Q1
(Parayitam et al., 2010)	Mainland China	252	-	-	Executives represent various top management teams within Chinese firms	• to Investigate the correlation between task conflict and agreement-seeking conduct, as well as interpersonal conflict, within senior management groups.	Single Source Data Approach	Quantitative	Surveys and Scales previously validated	Disagreements over tasks can actually lead to more efforts to find common ground within leadership teams. Trust is key: it helps leaders work together to solve disagreements, whereas a lack of trust might stall productive discussions and decision-making.	Conflicts due to personal differences can stir up negative feelings, like anger or frustration. Trust helps to keep these emotional responses in check, facilitating cooperation despite disagreements. Without it, emotions may flare, complicating conflict resolution.	International Journal of Conﬂict Management	(2010) SSCI - COMMUNICATION - Q4
(Parayitam & Dooley, 2007)	US	254	-	-	Hospitals (Florida, California, Illinois, and Colorado)	• to investigate the divergent roles of cognition-based trust and affect-based trust as potential moderators in strategic decision-making teams, focusing on the relationship between conflict and decision outcomes.	Cross-sectional	Quantitative	Instruments previously validated - Mail Surveys; Telephone Contact with CEOs' Secretaries; Survey Distribution to Strategic; Decision-Making Team Members; Regression; Document Analysis; ANOVA	Cognition-based trust fortifies the benefits of cognitive conflict, while affect-based trust mitigates the negative effects of cognitive conflict in strategic decision-making teams	The study emphasizes the importance of trust between executives in enhancing decision quality, suggesting that engaging executives with both cognition-based and affect-based trust is crucial for successful decision outcomes	International Journal of Conflict Management	(2017) JCI - COMMUNICATION - Q3
(Park et al., 2016)	US	45	-	-	Public Libraries	• to enhance the existing body of knowledge on IT real options by introducing a novel approach that incorporates emotions into the cognition-based model.	Case Study	Qualitative and Quantitative	Semi structured enterview - Ad Hoc Content analysis	The study emphasizes the importance of recognizing regret's impact on decision-making processes, highlighting the need to use productive strategies and avoid counterproductive ones to regulate regret effectively	The study underscores how regret intertwines with cognition in IT real options decision-making, influencing the valuation, creation, exercise, and revaluation of various IT real options. It also points out that regret regulation strategies can either be productive or counterproductive, impacting effective sensemaking in decision-making processes	JOURNAL OF MANAGEMENT INFORMATION SYSTEMS	(2016) SSCIE - JOURNAL OF MANAGEMENT INFORMATION SYSTEMS - Q2 SSCI - INFORMATION SCIENCE & LIBRARY SCIENCE - Q1
(Rodríguez-Cruz & Pinto, 2017)	Cuba	11	-	F=11	Public and Private Cuban Institutions (Libraries, Information Centers, Archive Sistems, Consulting, Press)	• to examine the informational nature of the strategic decision-making process in information organizations, identifying the informational requirements influencing decision-making at strategic levels.	Phenomenography Content Analysis	Qualitative and Quantitative	Semi structured enterview - Ad Hoc	Planning and recognizing information as strategic resource considering organizational issues oportunities and risks.	Decision-makers experience positive emotions like satisfaction, certainty, joy, and tranquility when they perceive a good decision was made based on available information. In contrast, negative emotions like uncertainty, stress, and depression arise from factors such as lack of information, time pressure, and poor decision outcomes	Transinformacao	JCI - INFORMATION SCIENCE & LIBRARY SCIENCE - Q3
(Sawers, 2005)	-	120	-	M=78% F=22%	Professionals were recruited from the Executive Master of Business Administration (EMBA) program at a major public university.	• to investigate choice avoidance in a managerial accounting context, focusing on how choice difficulty leads to negative affect, desire to postpone decisions, and ultimately choice avoidance.	Experiment	Quantitative	Instruments previously validated - Likert Scale Questionnaire Correlation Analysis Mediation Analysis	Choice avoidance can occur even when experienced managers use analytical tools, and elements of a decision can increase negative affect, influencing the tendency to avoid choice. This suggests the importance of addressing the elements of choice that create difficulty rather than solely focusing on improving summary measures	Negative affect is positively related to choice avoidance, and it may function as a mediator between choice difficulty and choice avoidance, partially accounting for their relationship	Contemporary Accounting Research	(2005) SSCI - BUSINESS, FINANCE - Q3
(Treffers et al., 2020)	-	174	Average 47	M=52% F= 48%	Managers	• to investigate how time constraints and emotions interact to influence the quality of strategic decision-making, specifically focusing on the dimensions of originality and feasibility across different decision-making tasks involving strategic idea generation and strategic choice	Experiment	Quantitative	Surveys and Scales previously validated	Time constraints and emotions interact to influence the quality of strategic decisions differently across tasks	Happiness inhibited managers from making original choices under high time constraints, while sadness helped them make more original choices compared to a neutral emotional state under low time constraints	Long Range Planning	SSCI - BUSINESS - Q1
(Vuori & Huy, 2022)		121	-	-	Executives who were involved in Nokia's strategy-making process from 2007 to 2013	• to explore how social-emotional interactions influence strategy making, focusing on Nokia's experiences from 2007 to 2013, a period marked by significant strategic threats and emotional conflicts necessitating major changes.	Qualitative Data Analysis	Qualitative	Instruments previously validated - Interviews, Discussions, follow-uo e-mails	Emotions significantly influence top managers' decision-making processes during strategy making, especially in times of crisis or major changes.	Diverse organizational groups play a crucial role in regulating top managers' emotions during strategy making. By containing initial emotional reactions, providing cognitive support, and enhancing mental vividness of options, these groups facilitate emotional changes that enable top managers to consider radical strategic changes they initially opposed	Academy of Management Journal	(2022) SSCI - BUSINESS - Q1 SSCI - MANAGEMENT - Q1
(Zúñiga Aguilar, 2022)	Peru	90	-	-	Agro-industrial cooperatives of small producers of alternative crops, post-COVID-19 pandemic.	• to demonstrate that organizations can function as an organizational brain reflecting the biological brains of their members, emphasizing the collective emotional decision-making process and the impact of emotional alignment on organizational adaptation to the digital environment	Experiment	Quantitative	Instruments previously validated - "Holistic Innovation Coefficient"	Cooperatives can collectively make emotional decisions based on the alignment of holistic competencies, impacting their organizational memory and adaptation to the digital environment	The study highlights the importance of emotional alignment in the decision-making process, reflecting the impact of emotional processes on the adaptation of organizational structures to the digital environment	SUSTAINABILITY	JCI - ENVIRONMENTAL SCIENCES - Q2 / ENVIRONMENTAL STUDIES - Q3

## Sheet: Retirados após full text
Authors/Year	OBS
Marshak, RJ and Heracleous, L (2023)	Excludedd - Wrong Population - Wrong Context - Students	1
Larsen, KL and Stanley, EA (2021)	Excludedd - Wrong Context - Political Context not Business	2
Wang, X and Pan, Y and Zhang, KC and Sui, YJ and Lv, TJ and Xu, SH and Gao, L (2017)	Excluded - Wrong Population - Wrong Context - Students	1
Krishnan, Rama (1974)	Excluded - Wrong Context - Doesn't bring up emotions	2
Vender, RJ (2015)	Excluded - Wrong Context - Doesn't talk about emotions or strategic decicion making	2
Priem, Richard L. and Price, Kenneth H. (1991)	Excluded - Wrong Population - Wrong Context - Students	1
Mencl, J and May, DR (2009)	Excluded - Wrong Context - Doesn't talk about emotions or strategic decicion making	2
Zhang, BL and Shou, YY (2022)	Excluded - Wrong Context - Has no Business Context	2
Winterich, KP and Morales, AC and Mittal, V (2015)	Excluded - Wrong Population - Wrong Context - Students	1
Liang, SJ and Fan, P and Yang, GY (2023)	Excluded - Wrong Population - Wrong Context - Students	1
Blanchfield, A and Hardy, J and Marcora, S (2014	Excluded - Wrong Population - Wrong Context - Recreational Trained Individuals	1
Pavlova, TS and Bobyl, VV (2018)	Excluded - Wrong Context - Has no Business Context	2
Cabrera, D and Cubillos, C and Urra, E and Mellado, R (2020)	Excluded - Wrong Context - Has no Business Context	2
Morelli, M and Casagrande, M and Forte, G (2022)	Excluded - Wrong Context - Has no Business Context	2
MacGill, V (2018)	Excluded - Wrong Context - Has no Business Context	2
Carneiro, J and Conceiçao, L and Martinho, D and Marreiros, G and Novais, P (2018)	Excluded - Wrong Context - Has no Business Context	2
Valacich, JS and Schwenk, C (1995)	Excluded - Wrong Population - Wrong Context - Students	1
Heerdink, MW and van Kleef, GA and Homan, AC and Fischer, AH (2013)	Excluded - Wrong Population - Wrong Context - Students	1
Regueiro, Rocío and León, Orfelio G. (2003)	Excluded - Wrong Population - Wrong Context - Students	1
Elaydi, R (2006)	Excluded - Wrong Population - Wrong Context - Students	1
Jurásová, Kinga and Špajdel, Marián (2011)	Excluded - Wrong Population - Wrong Context - Students	1
Han, Kyueun and Kim, Min Young and Sohn, Young Woo and Kim, Young-Hoon (2021)	Excluded - Wrong Context - Has no Business Context	2
Gratch, Jonathan and Marsella, Stacy and Thagard, Paul (2004)	Excluded - Wrong Context - Has no Business Context	2
Bajaj, Sahil and Lamichhane, Bidhan and Adhikari, Bhim Mani and Dhamala, Mukesh (2013)	Excluded - Wrong Context - Has no Business Context	2
Cabanac, Michel and Guillaume, Jacqueline and Balasko, Marta and Fleury, Adriana (2002)	Excluded - Wrong Context - Has no Business Context	2
Li, Y and Ashkanasy, NM and Ahlstrom, D (2014)	Excluded - Wrong Context - Has no Business Context	2
Kellermanns, FW and Dibrell, C and Cruz, C (2014)	Excluded - Wrong Paper Type - comment on the special issue	3
Bazerman, MH and Gino, F and Shu, LSL and Tsay, CJ (2011)	Excluded - Wrong Population - Wrong Context - Students	1
Hjerto, KB and Kuvaas, B (2009)	Excludedd - Wrong Population - Wrong Context - Students	1
Maule, A. John and Hodgkinson, Gerard P. (2022)	Excluded - Wrong Paper Type - opinion article

## Sheet: Critérios
	Criteria	Inclusion	Exclusion
	Theme	Articles focused on emotions and the strategic decision-making process	Studies not focused on emotions and the strategic decision-making process
	Context	Articles with a business context	Articles with contexts other than business
	Type of Publication	Research articles, systematic reviews, and case studies published in journals	Editorials, commentaries, opinions, book chapters, and conference articles
	Abstract	Articles with abstracts	Articles without abstracts
	Access	Articles fully available in accessible databases	Articles with restricted access or requiring payment
